# Supplementary material for: Short-Term Effects of Spinal Manual Therapy on the Nervous System in Managing Musculoskeletal Pain: A Systematic Review
Source: J Clin Med. 2025 May 29;14(11):3830. doi: 10.3390/jcm14113830 (PMC12155957; doi:10.3390/jcm14113830)
Supplement: Supplementary file 1 [file jcm-14-03830-s001.zip]

Archive with 1 entries (1 files):
- jcm-3582675-supplementary.pdf
